# Supplementary material for: Combined treatment with anti-PSMA antibody and human peripheral blood-derived NK cells for castration-resistant prostate cancer
Source: Front Immunol. 2025 May 21;16:1572676. doi: 10.3389/fimmu.2025.1572676 (PMC12133763; doi:10.3389/fimmu.2025.1572676)
Supplement: Supplementary file 1 [file DataSheet1.xlsx]

## Sheet: Sheet1
ID	DNA sequence	amino acid sequence
1 D3	CAGGTGCAGCTCGTGGAGTCTGGGGGAGGCTTGGTGCAGCCTGGGGGGTCTCTGAGACTCTCCTGTGCAGCCTCTGGGGACACCTTCAGTAGGCAAATCATGGCTTGGTTCCGCCAGGCTCCAGGGAAGGAGCGTGCGTTTGTTGCGGCTATTAGTCGGAGTGGTGGTGGCACATCATATGCTCCCTCCGTGAAGGGCCGATTCACCATTTCCAGAGACAACCCCAAGAACATGATGTATCTGCAAATGAACAGCCTGAAATTTGAGGACACGGCCGTTTATTACTGTGCAGCAGACTTCCGAATCAACCCTGGGCCACTGCCGGAACAGACATCTGACTTTGACTACTGGGGCCAGGGGACCCAGGTCACCGTCTCCTCA	QVQLVESGGGLVQPGGSLRLSCAASGDTFSRQIMAWFRQAPGKERAFVAAISRSGGGTSYAPSVKGRFTISRDNPKNMMYLQMNSLKFEDTAVYYCAADFRINPGPLPEQTSDFDYWGQGTQVTVSS
1 E3	CAGGTGCAGCTCGTGGAGTCCGGGGGAGGATTGGTGCAGGCTGGGGGCTCTCTGAACCTCTCCTGTACAGCCTCTGGACGCCCCTTTCGAAGGTATACCATGGGCTGGTTCCGCCAGGCTGCAGGGAAGGAGCGTGAACTCCTGGCAACTATTACCTGGGATGGTAGTGACACGTACTATGTAGACTCCGTGAGAGGCCGGTTCACCATCTCCAGAAACAACGCCGAGAACACGGCGTATTTGCGGATGAACAGCCTGAAACCTGAAGACACGGGCATTTACTACTGTGCACAACCATCTAATTCATTCGAATTCCCGCGGATGGCCGCTGGGTACTACTACTGGGGCCAGGGGACCCAGGTCACTGTCTCCTCA	QVQLVESGGGLVQAGGSLNLSCTASGRPFRRYTMGWFRQAAGKERELLATITWDGSDTYYVDSVRGRFTISRNNAENTAYLRMNSLKPEDTGIYYCAQPSNSFEFPRMAAGYYYWGQGTQVTVSS
1 F3	CAGGTGCAGCTCGTGGAGTCTGGGGGAGGATTGGTGCAGGCTGGGGGCTCTCTGAGACTCTCCTGTGCAGCCTCTGGGGACACCTTCAGTAGGCAAATCATGGCTTGGTTCCGCCAGGCTCCAGGGAAGGAGCGTGCGTTTGTTGCGGCTATTAGTCGGAGTGGTGGTGGCACATCATATGCTCCCTCCGTGAAGGGCCGATTCACCATTTCCAGAGACAACCCCAAGAACATGATGTATCTGCAAATGAACAGCCTGAAATTTGAGGACACGGCCGTTTATTACTGTGCAGCAGACTTCCGAATCAACCCTGGGCCACTGCCGGAACAGACATCTGACTTTGACTACTGGGGCCAGGGGACCCAGGTCACCGTCTCCTCA	QVQLVESGGGLVQAGGSLRLSCAASGDTFSRQIMAWFRQAPGKERAFVAAISRSGGGTSYAPSVKGRFTISRDNPKNMMYLQMNSLKFEDTAVYYCAADFRINPGPLPEQTSDFDYWGQGTQVTVSS
1 B7	CAGGTGCAGCTCGTGGAGTCTGGGGGAGGCTTGGTGCGCCCTGGGGGGTCTCTGAGACTCTCCTGTGCAGCCTCTAGAAACATCTTCAGTTTCGACGCCATGGGCTGGTACCGCCAGGCTCCAGGAAAGAAGCGCGAGACGGTCGCCATTATTCGTCGTGCTGGTAGTACGGACTATGCAGCGTCCGTGAAGGGCCGGTTCATCATCTCCAGAGAGGACGCCGAGAACACGGTGTATCTGCAGATGAACAGCCTGAAATCTGACGACACGGCCCTCTATTACTGTTGTGCAGTCAGGCAATGGCCTCATGAGTATGACGCATGTGGCCGGGGGACCCAGGTCACCGTCTCCTCA	QVQLVESGGGLVRPGGSLRLSCAASRNIFSFDAMGWYRQAPGKKRETVAIIRRAGSTDYAASVKGRFIISREDAENTVYLQMNSLKSDDTALYYCCAVRQWPHEYDACGRGTQVTVSS
1 G8	CAGGTGCAGCTCGTGGAGTCTGGGGGAGGCTTGGTGCGCCCTGGGGGGTCTCTGATTCTCTCCTGTGCAGCCTCTAGAAACATCTTCAGTTTCGACGCCATGGGCTGGTACCGCCAGGCTCCAGGAAAGAAGCGCGAGACGGTCGCCATTATTCGTCGTGCTGGTAGTACGGACTATGCAGCGTCCGTGAAGGGCCGGTTCATCATCTCCAGAGAGCACGCCGAGAACACGGTGTATCTGCAGATGAACAGCCTGAAATCTGACGACACGGCCCTCTATTACTGTTGTGCAGTCAGGCAATGGCCTCATGAGTATGACGCATGTGGCCGGGGGACACAGGTCACCGTCTCCTCA	QVQLVESGGGLVRPGGSLILSCAASRNIFSFDAMGWYRQAPGKKRETVAIIRRAGSTDYAASVKGRFIISREHAENTVYLQMNSLKSDDTALYYCCAVRQWPHEYDACGRGTQVTVSS
1 F10	CAGGTGCAGCTCGTGGAGTCTGGGGGAGGCTTGGTGCAGCCTGGGGGGTCTCTGAGACTCTCCTGTGCAGCCTCTGGATTCACTTTGGATTATTATACCATAGGCTGGTTCCGCCAGGCCCCAGGGAAGGAGCGCGAGTGGGTCTCATCTCTTAGTAGTAGTGATGGTAGCTCATACTATGCAGACTCCGTGAAGGGCCGATTCACCATCTCCAGAGACAACGCCAAGAACACGGTACATCTGCAAATGAACAGTCTGAAACCCGAGGACACGGCCGTTTATTACTGTGCAGCAGCAGAGTCGGATACTATGGTGGTAGCGGCTACGGTCAACGGCATGGACTACTGGGGCAAAGGGACCCTGGTCACCGTCTCCTCA	QVQLVESGGGLVQPGGSLRLSCAASGFTLDYYTIGWFRQAPGKEREWVSSLSSSDGSSYYADSVKGRFTISRDNAKNTVHLQMNSLKPEDTAVYYCAAAESDTMVVAATVNGMDYWGKGTLVTVSS
1 G1	CAGGTGCAGCTCGTGGAGTCtGGGGGAGGCTTGGTGCgcCCTGGGGGGTCTCTGAGACTCTCCTGTGCAGCCTCTaGAaaCAtCTTcaGtTTcgAcgCCATgGGCTGGTaCCGCCAGGCtCCAGGaAAGaAGCGCGAGACAGTCGCCATTAtTcGTcGTGcTGGTAGtaCggACTATGCAGcgTCCGTGAAGGGCCGgTTCAtCATCTCCAGAGAggACGCCgAGAACACGGTGTATCTGCAGATGAACAGCCTGAAATCTGACGACACGGCCCTCTATTACTGTTGTGCAGTCAGGCAATGGCCTCATGAGTATGACGCATGTGGCCGGGGGACCCTGGTCACCGTCTCCTCA	QVQLVESGGGLVRPGGSLRLSCAASRNIFSFDAMGWYRQAPGKKRETVAIIRRAGSTDYAASVKGRFIISREDAENTVYLQMNSLKSDDTALYYCCAVRQWPHEYDACGRGTLVTVSS
1 H5	CAGGTGCAGCTCGTGGAGTCTGGGGGAGGCTTGGTGCAGCCTGGGGGGTCTCTGAGACTCTCCTGTGCAGCCTCTGGATTCACTTTGGATTATTATACCATAGGCTGGTTCCGCCAGGCCTCAGGGAAGGAGCGCGAGTGGGTCTCATCTCTTAGTAGTAGTGATGGTAGCTCATACTATGCAGACTCCGTGAAGGGCCGATTCACCATCTCCAGAGACAACGCCAAGAACACGGTACATCTGCAAATGAACAGTCTGAAACCCGAGGACACGGCCGTTTATTACTGTGCAGCAGCAGAGTCGGATACTATGGTGGTAGCGGCTACGGTCAACGGCATGGACTACTGGGGCAAAGGGACCCTGGTCACCGTCTCCTCA	QVQLVESGGGLVQPGGSLRLSCAASGFTLDYYTIGWFRQASGKEREWVSSLSSSDGSSYYADSVKGRFTISRDNAKNTVHLQMNSLKPEDTAVYYCAAAESDTMVVAATVNGMDYWGKGTLVTVSS
2 G11	CAGTTGCAGCTCGTGGAGTCCGGGGGAGGCTTGGTGCGCCCTGGGGGGTCTCTGAGACTCTCCTGTGCAGCCTCTAGAAACATCTTCAGTTTCGACGCCATGGGCTGGTACCGCCAGGCTCCAGGAAAGAAGCGCGAGACGGTCGCCATTATTCGTCGTGCTGGTAGTACGGACTATGCAGCGTCCGTGAAGGGCCGGTTCATCATCTCCAGAGAGGACGCCGAGAACACGGTGTATCTGCAGATGAACAGCCTGAAATCTGACGACACGGCCCTCTATTACTGTTGTGCAGTCAGGCAATGGCCTCATGAGTATGACGCATGTGGCCGGGGGACCCAGGTCACCGTCTCCTCA	QLQLVESGGGLVRPGGSLRLSCAASRNIFSFDAMGWYRQAPGKKRETVAIIRRAGSTDYAASVKGRFIISREDAENTVYLQMNSLKSDDTALYYCCAVRQWPHEYDACGRGTQVTVSS
